# Supplementary material for: A new species of the genus Parachemmis Chickering, 1937 from Colombia (Araneae, Corinnidae, Corinninae)
Source: Zookeys. 2017 Jun 8;(679):29–35. doi: 10.3897/zookeys.679.12421 (PMC5523393; doi:10.3897/zookeys.679.12421)
Supplement: XML Treatment for Parachemmis [file zookeys.679.12421-treatment1.xml]

<!DOCTYPE tp:taxon-treatment
  PUBLIC "-//TaxonX//DTD Taxonomic Treatment Publishing DTD v0 20100105//EN" "tax-treatment-NSO.dtd">
<tp:taxon-treatment xmlns:tp="http://www.plazi.org/taxpub"><tp:treatment-meta><kwd-group><label>Taxon classification</label><kwd><named-content xmlns:xlink="http://www.w3.org/1999/xlink" content-type="kingdom">Animalia</named-content></kwd><kwd><named-content xmlns:xlink="http://www.w3.org/1999/xlink" content-type="order">Araneae</named-content></kwd><kwd><named-content xmlns:xlink="http://www.w3.org/1999/xlink" content-type="family">Corinnidae</named-content></kwd></kwd-group><mixed-citation publication-type="journal"><person-group><name><surname>Martinez</surname><given-names>Leonel</given-names></name><name><surname>Villarreal</surname><given-names>Eduardo</given-names></name><name><surname>Martinez</surname><given-names>Neis</given-names></name></person-group><article-title>A new species of the genus <italic><tp:taxon-name><tp:taxon-name-part taxon-name-part-type="genus" reg="Parachemmis">Parachemmis</tp:taxon-name-part></tp:taxon-name></italic> Chickering, 1937 from Colombia (<tp:taxon-name><tp:taxon-name-part taxon-name-part-type="order">Araneae</tp:taxon-name-part></tp:taxon-name>, <tp:taxon-name><tp:taxon-name-part taxon-name-part-type="family">Corinnidae</tp:taxon-name-part></tp:taxon-name>, <tp:taxon-name><tp:taxon-name-part taxon-name-part-type="subfamily">Corinninae</tp:taxon-name-part></tp:taxon-name>)</article-title><source>Zookeys</source><day>8</day><month>6</month><year>2017</year><volume>2017</volume><issue>679</issue><fpage>29</fpage><lpage>35</lpage><pub-id pub-id-type="doi">10.3897/zookeys.679.12421</pub-id></mixed-citation></tp:treatment-meta><tp:nomenclature><tp:taxon-name>
            <tp:taxon-name-part taxon-name-part-type="genus" reg="Parachemmis">Parachemmis</tp:taxon-name-part>
          </tp:taxon-name><tp:taxon-authority>Chickering, 1937</tp:taxon-authority><tp:nomenclature-citation-list><tp:nomenclature-citation><tp:taxon-name>
                <tp:taxon-name-part taxon-name-part-type="genus" reg="Parachemmis">Parachemmis</tp:taxon-name-part>
              </tp:taxon-name><comment>Chickering, 1937:38 (type species: <tp:taxon-name><tp:taxon-name-part taxon-name-part-type="genus" reg="Parachemmis">Parachemmis</tp:taxon-name-part> <tp:taxon-name-part taxon-name-part-type="species" reg="fuscus">fuscus</tp:taxon-name-part></tp:taxon-name> Chickering, 1937)</comment></tp:nomenclature-citation></tp:nomenclature-citation-list></tp:nomenclature><tp:treatment-sec sec-type="diagnosis" id="SECID0ESKAC"><title>Diagnosis and description.</title><p>See <xref ref-type="bibr" rid="B1">Bonaldo 2000</xref>: 126.</p></tp:treatment-sec><ref-list><ref id="B1"><mixed-citation xmlns:xlink="http://www.w3.org/1999/xlink" xlink:type="simple">
          <person-group><name name-style="western"><surname>Bonaldo</surname><given-names>AB</given-names></name></person-group> (<year>2000</year>) <article-title>Taxonomy of the subfamily <tp:taxon-name><tp:taxon-name-part taxon-name-part-type="subfamily">Corinninae</tp:taxon-name-part></tp:taxon-name> (<tp:taxon-name><tp:taxon-name-part taxon-name-part-type="order">Araneae</tp:taxon-name-part></tp:taxon-name>, <tp:taxon-name><tp:taxon-name-part taxon-name-part-type="family">Corinnidae</tp:taxon-name-part></tp:taxon-name>) in neotropical and neartic regions.</article-title> <source>Iheringia, série Zoologia</source> <volume>89</volume>: <fpage>3</fpage>–<lpage>148</lpage>. <ext-link xlink:type="simple" ext-link-type="doi" xlink:href="10.1590/S0073-47212000000200001">https://doi.org/10.1590/S0073-47212000000200001</ext-link></mixed-citation></ref></ref-list></tp:taxon-treatment>
