# Supplementary material for: A new species of the genus Parachemmis Chickering, 1937 from Colombia (Araneae, Corinnidae, Corinninae)
Source: Zookeys. 2017 Jun 8;(679):29–35. doi: 10.3897/zookeys.679.12421 (PMC5523393; doi:10.3897/zookeys.679.12421)
Supplement: XML Treatment for Parachemmis julioblancoi [file zookeys.679.12421-treatment2.xml]

<!DOCTYPE tp:taxon-treatment
  PUBLIC "-//TaxonX//DTD Taxonomic Treatment Publishing DTD v0 20100105//EN" "tax-treatment-NSO.dtd">
<tp:taxon-treatment xmlns:tp="http://www.plazi.org/taxpub"><tp:treatment-meta><kwd-group><label>Taxon classification</label><kwd><named-content xmlns:xlink="http://www.w3.org/1999/xlink" content-type="kingdom">Animalia</named-content></kwd><kwd><named-content xmlns:xlink="http://www.w3.org/1999/xlink" content-type="order">Araneae</named-content></kwd><kwd><named-content xmlns:xlink="http://www.w3.org/1999/xlink" content-type="family">Corinnidae</named-content></kwd></kwd-group><mixed-citation publication-type="journal"><person-group><name><surname>Martinez</surname><given-names>Leonel</given-names></name><name><surname>Villarreal</surname><given-names>Eduardo</given-names></name><name><surname>Martinez</surname><given-names>Neis</given-names></name></person-group><article-title>A new species of the genus <italic><tp:taxon-name><tp:taxon-name-part taxon-name-part-type="genus" reg="Parachemmis">Parachemmis</tp:taxon-name-part></tp:taxon-name></italic> Chickering, 1937 from Colombia (<tp:taxon-name><tp:taxon-name-part taxon-name-part-type="order">Araneae</tp:taxon-name-part></tp:taxon-name>, <tp:taxon-name><tp:taxon-name-part taxon-name-part-type="family">Corinnidae</tp:taxon-name-part></tp:taxon-name>, <tp:taxon-name><tp:taxon-name-part taxon-name-part-type="subfamily">Corinninae</tp:taxon-name-part></tp:taxon-name>)</article-title><source>Zookeys</source><day>8</day><month>6</month><year>2017</year><volume>2017</volume><issue>679</issue><fpage>29</fpage><lpage>35</lpage><pub-id pub-id-type="doi">10.3897/zookeys.679.12421</pub-id></mixed-citation></tp:treatment-meta><tp:nomenclature><tp:taxon-name>
            <tp:taxon-name-part taxon-name-part-type="genus" reg="Parachemmis">Parachemmis</tp:taxon-name-part>
            <tp:taxon-name-part taxon-name-part-type="species" reg="julioblancoi">julioblancoi</tp:taxon-name-part>
            <object-id xmlns:xlink="http://www.w3.org/1999/xlink" content-type="zoobank" xlink:type="simple">http://zoobank.org/EE03D67B-E20A-4DCB-98F3-4911195437DE</object-id>
          </tp:taxon-name><tp:taxon-authority>Martinez-G &amp; Villarreal</tp:taxon-authority><tp:taxon-status xmlns:xlink="http://www.w3.org/1999/xlink" xlink:type="simple">sp. n.</tp:taxon-status><xref ref-type="fig" rid="F1">Figs 1</xref><xref ref-type="fig" rid="F2">, 2</xref><xref ref-type="fig" rid="F3">, 3</xref></tp:nomenclature><tp:treatment-sec sec-type="Holotype" id="SECID0ERMAC"><title>Holotype.</title><p>Male in ICN-Ar, from Colombia, Magdalena, Sierra Nevada de Santa Marta, San Pedro de la Sierra, 2104 m, <named-content xmlns:xlink="http://www.w3.org/1999/xlink" content-type="dwc:verbatimCoordinates" xlink:type="simple"><named-content content-type="geo-json" specific-use="{&#34;type&#34;:&#34;Point&#34;,&#34;coordinates&#34;:[-73.999611,10.895138]}" id="NCID0E1MAC" xlink:type="simple">10.895138°N, 73.999611°W</named-content></named-content>, 28 Mar.2017, L. Martínez (ICN-Ar 8420). <bold>Paratypes.</bold> 1♀, same data (ICN-Ar 8421); 2♂ (ICN-Ar 8422- 8423) and 4♀ (ICN-Ar 8424) from same locality; 1 ♂ and 1♀ (ICN-Ar 8327- 8328) same locality. 6 May 2016.</p></tp:treatment-sec><tp:treatment-sec sec-type="etymology" id="SECID0EBNAC"><title>Etymology.</title><p>The specific epithet is a patronym in honor of Dr. Julio Enrique Blanco (Founder of the Universidad del Atlántico), for his many contributions to art and education in Colombia.</p></tp:treatment-sec><tp:treatment-sec sec-type="diagnosis" id="SECID0EGNAC"><title>Diagnosis.</title><p>Males of <italic><tp:taxon-name><tp:taxon-name-part taxon-name-part-type="genus" reg="Parachemmis">P.</tp:taxon-name-part> <tp:taxon-name-part taxon-name-part-type="species" reg="julioblancoi">julioblancoi</tp:taxon-name-part></tp:taxon-name></italic> sp. n. can be distinguished from all remaining species of the genus by the large, club-like PLP, which extends towards the middle and distal part of the tegulum, wide conductor that ends next to embolus, a short, apically truncated RTA and a wide VTA (Fig. <xref ref-type="fig" rid="F2">2A–C</xref>), Females of <italic><tp:taxon-name><tp:taxon-name-part taxon-name-part-type="genus" reg="Parachemmis">P.</tp:taxon-name-part> <tp:taxon-name-part taxon-name-part-type="species" reg="julioblancoi">julioblancoi</tp:taxon-name-part></tp:taxon-name></italic> sp. n. resembles those of <italic><tp:taxon-name><tp:taxon-name-part taxon-name-part-type="genus" reg="Parachemmis">P.</tp:taxon-name-part> <tp:taxon-name-part taxon-name-part-type="species" reg="fuscus">fuscus</tp:taxon-name-part></tp:taxon-name></italic> by having the copulatory openings placed medially and by the non-coiled copulatory ducts, but can be diagnosed by the short, wide and rounded copulatory ducts and very short ST II (Fig. <xref ref-type="fig" rid="F2">2D–E</xref>).</p></tp:treatment-sec><tp:treatment-sec sec-type="description" id="SECID0EVOAC"><title>Description.</title><p>
            <bold>Male (holotype, ICN–Ar 8327).</bold> Total length: 7.77. Carapace brown, 3.20 long, 2.65 wide, 1.15 high. Eyes AER 1.18 wide, PER 1.32 wide. AME 0.25, PME 0.17, ALE 0.20, PLE 0.21. (Fig. <xref ref-type="fig" rid="F1">1A</xref>). Sternum brown 1.69 long, 1.65 wide (Fig. <xref ref-type="fig" rid="F1">1C</xref>). Legs 4123, I-femora 3.10/ patella 0.94/ tibiae 3.40/ Metatarsus 3.01/ tarsus 1.65/total = 12.10; II 3.29/0.99/2.75/2.85/1.63/11.51; III 2.33/0.70/2.32/2.05/1.21/8.61; IV 3.2/1.25/2.67/3.65/1.47/12.24. Chelicerae dark brown, with three promarginal and four retromarginal teeth. Labium brown. Legs yellow (Fig. <xref ref-type="fig" rid="F1">1A</xref>). Leg macrosetae: femora, I d 1-1-0, p 1 di; II d=I, p 1-1-1; III d 1-1-1, p 1-0-1, r 1-0-1; IV d=III, p 1 di, r 1 di. Tibiae, I v 1–2–2; II v 0–2–2; III v 2-2-2, p 1-0-1, r 1-0-1; IV v=III, p 1-1-0, r1-1-0. Metatarsus, I v 2-0-2; II v 2–0–1; III v 2–2–2, p 1 pr, r 1-1-0; IV v=III, p 1-1-0, r=III. Abdomen Dark gray, with an anterior yellow patch (Fig. <xref ref-type="fig" rid="F1">1A</xref>); ventrally gray. Spinnerets gray.</p><!--PageBreak--><p>
            <bold>Female. (paratype, ICN–Ar 8328).</bold> Total length: 11.00. Carapace brown with yellowish posterior borders, 4.72 long, 3.84 wide, 1.97 high. Eyes AER 1.35 wide, PER 1.56 wide. AME 0.29, PME 0.24, ALE 0.27, PLE 0.19 (Fig. <xref ref-type="fig" rid="F1">1B</xref>). Sternum brown 2.42 long, 2.04 wide (Fig. <xref ref-type="fig" rid="F1">1D</xref>). Legs 4123. I-femora 4.26/ patella 1.46/ tibiae 4.41/ Metatarsus 3.77/ tarsus 1.01/total= 14.91; II 4.32/1.15/4.16/3.41/0.97/14.01; III 4.02/1.16/3.52/3.65/1.36/13.71; IV 5.17/1.49/4.45/5.32/1.61/18.04. Chelicerae dark brown with two promarginal and four retromarginal teeth. Labium brown. Legs yellow (Fig. <xref ref-type="fig" rid="F1">1B</xref>). Leg macrosetae: femora, I d 1-1-0 , p 0-1-1; II d 1-1-1, p 0-2-1; III d 1 di, p 2-1-1, 1, r 0-1-1; IV d 1-1-1, p 1 di, r 1 di. Tibiae, I-II v 2–2-2; III v 2-2-2-2, p <!--PageBreak-->0-1-1, 0-1-1; IV v 2-2-2, p 1 di, 1-0-1. Metatarsus, I v 2-0-2; II v 2–1–2; III v 2-1-2-2, p 1-1-1, r 1-1-1; IV v 1-1-2-2, p 1-1-0, r 1-0-1. Abdomen dorsal gray, with several anterior yellow patches. (Fig. <xref ref-type="fig" rid="F1">1B</xref>); ventrally gray. Spinnerets gray.</p></tp:treatment-sec><tp:treatment-sec sec-type="natural history" id="SECID0EFAAE"><title>Natural history.</title><p>The type material was collected manually, on leaf litter, in a conserved high mountain wet forest ecosystem.</p></tp:treatment-sec><tp:treatment-sec sec-type="distribution" id="SECID0EKAAE"><title>Distribution.</title><p>Only known from the type locality (Fig. <xref ref-type="fig" rid="F3">3</xref>).</p></tp:treatment-sec><tp:treatment-sec sec-type="Authors’ contributions" id="SECID0EUAAE"><title>Authors’ contributions.</title><p>LM and EV collected, and identified the material. LM was responsible for species description. LM, NM and EV reviewed the literature, drafted the manuscript, and contributed to the critical discussion. EV and LM prepared the images. All authors read and approved the final manuscript.</p><fig id="F1" position="float" orientation="portrait"><label>Figure 1.</label><caption><p>
          <italic><tp:taxon-name><tp:taxon-name-part taxon-name-part-type="genus" reg="Parachemmis">P.</tp:taxon-name-part> <tp:taxon-name-part taxon-name-part-type="species" reg="julioblancoi">julioblancoi</tp:taxon-name-part></tp:taxon-name></italic> sp. n., holotype (ICN–Ar 8420), <bold>A</bold> habitus <bold>C</bold> sternum, paratype female (ICN-Ar 8421) <bold>B</bold> habitus <bold>D</bold> sternum. Scale bars 2 mm (<bold>A</bold>) , 5 mm (<bold>B</bold>), 0.3 mm (<bold>C</bold>), 0.5 mm (<bold>D</bold>).</p></caption><graphic xmlns:xlink="http://www.w3.org/1999/xlink" xlink:href="zookeys-679-029-g001.jpg" position="float" orientation="portrait" xlink:type="simple" id="oo_139473.jpg"/></fig><fig id="F2" position="float" orientation="portrait"><label>Figure 2.</label><caption><p>
          <italic><tp:taxon-name><tp:taxon-name-part taxon-name-part-type="genus" reg="Parachemmis">P.</tp:taxon-name-part> <tp:taxon-name-part taxon-name-part-type="species" reg="julioblancoi">julioblancoi</tp:taxon-name-part></tp:taxon-name></italic> sp. n., holotype male (ICN–Ar 8420) <bold>A</bold> left male palp, prolateral view <bold>B</bold> same, ventral view <bold>C</bold> same, retrolateral view; paratype female (ICN–Ar 8421) <bold>D</bold> epigyne, dorsal view <bold>E</bold> same, ventral view. Abbreviations: c = conductor; cd = copulatory duct; co = copulatory opening; e = embolus; fd = fertilization duct; PLP = prolateral laminar process; po = epigynal; RTA = retrolateral tibial apophysis; sp = spermathecae; Spe = spermophore; VTA = ventral tibial apophysis. Scale bars 1 mm (<bold>A–C</bold>), 0.5 mm (<bold>D–E</bold>).</p></caption><graphic xmlns:xlink="http://www.w3.org/1999/xlink" xlink:href="zookeys-679-029-g002.jpg" position="float" orientation="portrait" xlink:type="simple" id="oo_139474.jpg"/></fig><fig id="F3" position="float" orientation="portrait"><label>Figure 3.</label><caption><p>Distribution of the species of the genus <italic><tp:taxon-name><tp:taxon-name-part taxon-name-part-type="genus" reg="Parachemmis">Parachemmis</tp:taxon-name-part></tp:taxon-name></italic> in South America.</p></caption><graphic xmlns:xlink="http://www.w3.org/1999/xlink" xlink:href="zookeys-679-029-g003.jpg" position="float" orientation="portrait" xlink:type="simple" id="oo_139475.jpg"/></fig></tp:treatment-sec></tp:taxon-treatment>
